# Supplementary material for: Contribution of a WRKY Transcription Factor, ShWRKY81, to Powdery Mildew Resistance in Wild Tomato
Source: Int J Mol Sci. 2023 Jan 30;24(3):2583. doi: 10.3390/ijms24032583 (PMC9917159; doi:10.3390/ijms24032583)
Supplement: Supplementary file 1 [file ijms-24-02583-s001.zip]

Archive with 1 entries (1 files):
- ijms-2142362-supplementary.xlsx
