# Supplementary material for: Contribution of a WRKY Transcription Factor, ShWRKY81, to Powdery Mildew Resistance in Wild Tomato
Source: Int J Mol Sci. 2023 Jan 30;24(3):2583. doi: 10.3390/ijms24032583 (PMC9917159; doi:10.3390/ijms24032583)
Supplement: Supplementary file 1 [file ijms-24-02583-s001.zip › ijms-2142362-supplementary.xlsx]

## Sheet: primers
Supplemental Table S1. Primers sequences used in this study
Primer	Forward sequence(5'-3')
ShWRKY81orf-F	CATATGGATAACTCATCGTCTG
ShWRKY81orf-R	GCTACCTACACTACACTTGA
ShWRKY81vigs-F	GTAAGGTTACCGAATTCTctagaTGATGTCGTCGTCGCTAC
ShWRKY81vigs-R	TCGGGACATGCCCGGGCCtcgagGCAAGTGTGATGTCCATAGTAT
ShWRKY81gfp-F	AGCTTGCATGCCTGCAGgtcgacATGGATAACTCATCGTCTGATC
ShWRKY81gfp-R	TTGCTCACCATGGATCCtctagaCACTTGATCAAAGTTCCAAAGAC
ShPDSvigs-F	GTAAGGTTACCGAATTCTctagaCAAGCAAGCCAGGAGAAT
ShPDSvigs-R	TCGGGACATGCCCGGGCCtcgagGCAAGTGTGATGTCCATAGTAT
ShPR1q-F	TCACAATGCAGCTCGTAGACAAGTT
ShPR1q-R	TTCACCGTAAGGTCCACCAGAGT
ShPR5q-F	CCTACACCGTTTGGGCAGCAT
ShPR5q-R	GCATGAACCTCTACCAGCACCATTA
ShPDF1.2q-F	TGAATGGCACAGCAGTTGGTTCT
ShPDF1.2q-R	TGTTCCATAATAGCAGCAGCCTCAA
ShGAPDHq-F	CCATCACAGCCACTCAGAAGAC
ShGAPDHq-R	TCAACCACGGACACATCAACAG
Notes: Nucleotides written in lowercase are digestion sites
